# Supplementary material for: Gadolinium Doping Modulates the Enzyme-like Activity and Radical-Scavenging Properties of CeO2 Nanoparticles
Source: Nanomaterials (Basel). 2024 Apr 26;14(9):769. doi: 10.3390/nano14090769 (PMC11085435; doi:10.3390/nano14090769)
Supplement: Supplementary file 1 [file nanomaterials-14-00769-s001.zip]

Archive with 1 entries (1 files):
- nanomaterials-2953201-supplementary-update.pdf
